# Supplementary material for: Systemic inflammation after stroke: implications for post‐stroke comorbidities
Source: EMBO Mol Med. 2022 Aug 15;14(9):e16269. doi: 10.15252/emmm.202216269 (PMC9449596; doi:10.15252/emmm.202216269)
Supplement: Supplementary file 1 — Table EV1 [file EMMM-14-e16269-s001.xlsx]

## Sheet: Table EV1
DAMP	References	PMID	Stroke model or subtype, specie	Systemic changes after stroke (time from stroke onset)	Therapeutic intervention
HMGB1
	Preclinical studies
	Kim et al. 2006	﻿16775128	60’-fMCAO, mouse	Higher after stroke (3h)	Anti-HMGB1 antibody
	Hayakama et al. 2008	﻿18258837	4h-fMCAO, mouse	Higher after stroke (1d, 7d, 14d)	-
	Zhang et al. 2011	﻿21474801	2h-fMCAO, rat	Higher after stroke (12h)	Anti-HMGB1 antibody
	﻿Fujioka et al. 2012	﻿22212812	30’-fMCAO, mouse	Higher after stroke (24h)	-
	Liesz et al. 2015	﻿25589753	90’-fMCAO, mouse	Higher after stroke (120min)	Anti-HMGB1 antibody
	Nakano et al. 2015	﻿26254727	4h-fMCAO, mouse	Higher after stroke (24h)	-
	Wang et al. 2016	﻿27596007	60’-fMCAO, mouse	Higher after stroke (1h)	Anti-HMGB1 antibody
	Li et al. 2016	﻿27544687	pMCAO, rat	Higher after stroke (4h)	-
	Nakamura et al. 2016	26944163	4h-fMCAO, mouse	Higher after stroke (24h)	-
	Kim et al. 2018	﻿29555931	60’-fMCAO, mouse	Higher after stroke (1d)	﻿HMGB1 antagonists (BoxA, HPep1)
	Roth et al. 2018	29540615	60’-fMCAO, mouse	Higher after stroke (1d, 30d)	Anti-HMGB1 antibody
					sRAGE
	Li et al. 2018	﻿30139371	4.5h-fMCAO, rat	Higher after stroke (4h, 8.5h)	-
	Kim et al. 2019	﻿31177989	pMCAO. rat	Higher after stroke (6h, 12h, 1d, 2d, 4d)	Anti-HMGB1 antibody
	Denorme et al. 2022	35358095	60’-fMCAO, mouse	Higher after stroke (6h, 24h)	HMGB1 antagonist (BoxA)
	Human studies
	Goldstein et al. 2006	﻿16721263	Ischemic stroke	Higher in stroke patients (<24h) vs. control patients	-
	Schulze et al. 2013	﻿23204053	Ischemic stroke	Higher in severe strokes (NIHSS>17) vs non-severe strokes (NIHSS<17) (1d, 3d, 7d, 180d, 365d)	-
	Huang et al. 2013	﻿23137435	Ischemic stroke	Higher in stroke patients with	-
				﻿1-year unfavorable outcome
	﻿Sapojnikova et al. 2014	﻿24815357	Ischemic stroke	Higher in stroke patients with poor outcome (<24h)	-
	Liesz et al. 2015	﻿25589753	Ischemic stroke	Higher in stroke patients (<24h) vs. control patients	-
	﻿Tsukagawa et al. 2017	28645523	﻿Ischemic stroke	Higher in stroke patients (<24h) vs. control patients	-
	Roth et al. 2018	29540615	Ischemic stroke	Higher in stroke patients (1d-7d) vs. control patients	-
	Keshk et al. 2018	﻿29637447	Ischemic stroke	Higher in stroke patients (<24h) vs. control patients	-
	Chen et al. 2020	31872339	Ischemic stroke	Higher in stroke patients (<24h) vs. control patients	-
	Wang et al. 2020	32807461	Ischemic stroke	Higher in stroke patients with worse prognosis at 3m (6h after thrombolysis)	-
	Denorme et al. 2022	35358095	Ischemic stroke	Higher in stroke patients (<24h) vs. control patients	-
Peroxiredoxins
	Human studies
Prx-1	Dayon et al. 2011	21142207	Ischemic stroke	Higher in stroke patients (<3d)	-
	Richard et al. 2016	﻿27924073	Ischemic stroke	Higher in stroke patients (<6h) vs. control patients	-
	Mengozzi et al. 2020	﻿32733466	Ischemic stroke	No association with ﻿further ischemic events (<14d)	-
Prx-5	Kunze et al. 2014	﻿24385276	Ischemic stroke	Lower levels in severe strokes (NIHSS>17) vs non-severe strokes (NIHSS<17) (<72h)	-
Calprotectin (S100a8/a9)
	Experimental studies
	Kawano et al. 2018	﻿30571223	pMCAO, mouse	Higher after stroke (3d)	Immunization with S100a9 peptide
	Human studies
	Tang et al. 2006	﻿16395289	Ischemic stroke	Higher in stroke patients (<3h)	-
	﻿Chatzopoulos et al. 2017	﻿28712999	Ischemic stroke	No differences between stroke patients and control patients (at admission). Decrease in stroke patients over time (1h vs. 8h)	-
	Guo et al. 2020a	﻿32285094	Ischemic stroke	Higher in stroke patients with poor prognosis at 3m (<24h)	-
	Guo et al. 2020b	﻿33276383	Ischemic stroke	Higher in stroke patients with poor prognosis at 3m (<24h)	-
	Marta-Enguita et al. 2021	﻿33402185	Ischemic stroke	Higher in stroke patients with	-
				fatal outcome at 3m (<24h)
	Denorme et al. 2022	35358095	Ischemic stroke	Higher in stroke patients (<24h) vs. control patients	-
Heat shock proteins
	Experimental studies
Hsp70	Choi et al. 2018	29724092	30’/60’-fMCAO	Higher after stroke (4h)	-
	Human studies
Hsp27	Gruden et al. 2013	﻿23334892	Ischemic stroke	Higher in stroke patients (<24h) vs. control patients	-
Hsp65	﻿Srivastava et al. 2014	﻿25263435	Ischemic stroke	Higher in stroke patients (<1w) vs. control patients	-
Hsp70	﻿Gómez-Choco et al. 2014	24656941	Ischemic stroke	No differences between stroke patients (d7) and control patients	-
	﻿Turek‐jakubowska et al. 2022	35054033	Ischemic stroke	Higher in stroke patients (<24h) vs. control patients	-
Hsp72 (Hsc70)	﻿Abraira et al. 2020	﻿32857458	Ischemic and hemorrhagic stroke	Lower in stroke patients with	-
				﻿5-year poststroke epilepsy (<24h)
	Bustamante et al. 2017	﻿28716979	Ischemic and hemorrhagic stroke	Lower in hemorrhagic stroke patients vs. ischemic stroke patients (<6h). No differences between ischemic stroke patients and mimics’ patients.	-
Hsp75	Campos-Martorell et al. 2014	24661059	Ischemic stroke	Lower in stroke patients treated with simvastatin at 7d compared to <12h. No differences in placebo-treated stroke patients over time	-
Hsp90	Qi et al. 2015	﻿26692927	Ischemic stroke	Higher in stroke patients (<24h) vs. control patients.	-
Cell-free DNA
	Experimental studies
	﻿De Meyer et al. 2012	22628431	2h-fMCAO	Higher after stroke (24h)	hrDNase
	Roth et al. 2021	33667383	60’-fMCAO	Higher after stroke (6h)	hrDNase
	Wang et al. 2021	﻿33881503	Photothrombotic stroke	Higher after stroke (24h)	hrDNase
	Human studies
	O’Connell et al. 2017	﻿28585898	Ischemic stroke	Higher in stroke patients (<4.5h) vs. control patients	-
	Vallés et al. 2017	﻿28837206	Ischemic stroke	Higher in stroke patients (72h) vs. control patients
	Lim et al. 2020	﻿31907963	Ischemic stroke	Higher in stroke patients vs. control patients	-
	Roth et al. 2021	33667383	Ischemic stroke	Higher in stroke patients (<24h) vs. control patients	-
	﻿Grosse et al. 2022	﻿34991335	Ischemic stroke	Higher in stroke patients with	-
				fatal outcome at 3m (7d)
Ficolins
	Human studies
Ficolin-1	Zangari et al. 2016	26792363	Ischemic stroke	Lower in stroke patients (6h) vs. control patients	-
				Higher in stroke patients with
				poor functional outcome at 3m (<6h)
	Kouchaki et al. 2017	28601054	Ischemic stroke	Higher in severe strokes (NIHSS>15) vs non-severe strokes (NIHSS<15) (<96h)	-
Ficolin-2	Füst et al. 2011	22206485	Ischemic stroke	Lower in stroke patients (<24h) vs. control patients	-
	Zangari et al. 2016	26792363	Ischemic stroke	Lower in stroke patients (6h) vs. control patients	-
Ficolin-3	Füst et al. 2011	22206485	Ischemic stroke	Lower in stroke patients (<24h) vs. control patients	-
	Zangari et al. 2016	26792363	Ischemic stroke	Lower in stroke patients (6h, 48h) vs. control patients	-
	Molnar et al. 2020	﻿32689592	Ischemic stroke	Lower in stroke patients with post-stroke infection (72h)	-
Abbreviations: DAMP: Damage-associated molecular pattern; fMCAO: filament middle cerebral artery occlusion; HMGB1: High mobility group box 1 protein; hrDNase: human recombinant DNase; Hsp27: Heat shock protein-27; Hsp65: Heat shock protein-65; Hsp70: Heat shock protein-70; Hsp72: Heat shock protein-72; Hsp75: Heat shock protein-75; Hsp90: Heat shock protein-90; Hsc70: Heat shock 70 kDa protein 8;…

## Sheet: Table legend EV1
Table EV1. DAMP in circulation after ischemic stroke
